# Supplementary material for: Synthesis and Structure-Affinity Relationships of Receptor Ligands with 1,3-Dioxane Structure
Source: Pharmaceuticals (Basel). 2025 Aug 29;18(9):1300. doi: 10.3390/ph18091300 (PMC12865480; doi:10.3390/ph18091300)
Supplement: Supplementary file 1 [file pharmaceuticals-18-01300-s001.zip]

Archive with 1 entries (1 files):
- pharmaceuticals-3815077-supplementary.pdf
